# Supplementary material for: Comparative study of two Rift Valley fever virus field strains originating from Mauritania
Source: PLoS Negl Trop Dis. 2024 Dec 9;18(12):e0012728. doi: 10.1371/journal.pntd.0012728 (PMC11658707; doi:10.1371/journal.pntd.0012728)
Supplement: S1 Data — (XLSX) [file pntd.0012728.s001.xlsx]

## Sheet: Figure 2
HepaRG		MRU2687-3								MRU25010-30								ZH548
	24	562000	906000	1000000	316000	1100000	10000	31600	10000	17800000	10000000	56200000	10000000	5620000	5620000	5620000	1000000	56200000	5600000	10000000	5410000	3160000	5620000
	48	54100000	100000000	162000000	54100000	100000000	56200000	11000000	11000000	316000000	316000000	316000000	185000000	185000000	100000000	56200000	100000000	56200000	5620000	54100000	31600000	31600000	31600000
hIPSC_NeuralCells	MRU2687-3	24	100000	316000	286000	44000	17800	1360000	31600	100000	316000	316000	185000	562000	316000	1850000	178000	562000	1000000	316000	178000	178000	185000	178000	366000	619000	3160000	178000	1000000	1000000	3160000	178000	562000	1000000	316000	3160000	178000	100000	316000	316000
		48	4030000	1260000	1610000	3200000	3160000	1780000	3160000	1100000	6190000	5410000	1780000	3160000	72500000	31200000	32400000	11600000	3160000	3660000	3160000	17800000	3160000	11000000	5620000	1780000
	MRU25010-30	24	178000	762000	66800	100000	316000	10000000	56200	1000000	1780000	3160000	5620000	1780000	3160000	6680000	1780000	1780000	5620000	3160000	5620000	22000000	11800000	726000	668000	562000	3160000	316000	1000000	1000000	100000	316000	1780000	1000000	5620000	3160000	5410000	3160000	5620000	1780000	10000000	178000
		48	746000000	422000000	314000000	240000000	17800000	100000000	100000000	56200000	31600000	17800000	10000000	17800000	27300000000	10800000000	19000000000	1170000000	185000000	100000000	100000000	31600000	31600000	193000000	316000000	100000000
	ZH548	24	316000	3160000	1000000	10000000	1780000	178000	562000	562000	562000	2200000	1100000	1100000	3160000	3160000	1000000	3160000
		48	6680000	562000	3160000	17800000	10000000	22800000	5620000	5620000
A549		MRU2687-3									MRU25010-30									ZH548
	24	1000000	1780000	1000000	3160000	6680000	1850000	3160000	1780000	1000000	31600000	17800000	31600000	17800000	31600000	54100000	31600000	10000000	10000000	6160000	1780000	1000000	3160000	3160000	5620000	1780000	3160000	3160000
	48	31600000	5620000	10000000	5410000	10000000	5620000	31600000	19300000	11000000	316000000	316000000	562000000	56200000	316000000	185000000	562000000	178000000	316000000	17800000	5620000	18500000	3160000	5620000	11000000	5620000	6190000	7840000
A549Npro		MRU2687-3									MRU25010-30									ZH548
	24	3160000	10800000	1850000	1000000	1780000	1780000	1000000	1780000	1850000	56200000	31600000	31600000	56200000	31600000	108000000	31600000	5620000	51800000	31600000	10000000	10000000	1780000	1000000	3160000	17800000	5620000	1850000
	48	178000000	185000000	100000000	541000000	562000000	178000000	56200000	56200000	54100000	1100000000	1100000000	316000000	5620000000	1780000000	3160000000	178000000	1000000000	562000000	110000000	56200000	56200000	316000000	56200000	110000000	17800000	18500000	31600000

## Sheet: Figure 3
		SC-10							SC-1000							IN-1000
		Mice	Days	MRU25010-30	MRU2687-3	ZH548	PBS		Mice	Days	MRU25010-30	MRU2687-3	ZH548	PBS		Mice	Days	MRU25010-30	MRU2687-3	ZH548	PBS
		69	15				0		69	15				0		135	8	1
		2	15				0		2	15				0		136	8	1
		101	15				0		101	15				0		137	15	0
		1	15				0		1	15				0		138	6	1
		2	15				0		2	15				0		139	8	1
		141	4	1					23	14			1			140	4	1
		142	11	1					77	11			1			35	4	1
		143	8	1					25	9			1			36	5	1
		144	11	1					26	8			1			37	4	1
		145	6	1					27	9			1			38	5	1
		146	5	1					28	8			1			39	7	1
		41	4	1					147	9	1					40	4	1
		42	4	1					148	4	1					183	15		0
		43	4	1					149	4	1					184	15		1
		44	4	1					150	15	0					185	8		1
		45	4	1					151	4	1					186	8		1
		46	15	0					152	4	1					187	9		1
		189	15		0				47	3	1					188	10		1
		190	15		0				48	4	1					59	15		0
		191	15		0				49	3	1					60	8		1
		192	9		1				50	3	1					61	12		1
		193	15		0				51	4	1					62	11		1
		194	15		0				52	3	1					63	15		0
		78	15		0				195	15		0				64	9		1
		66	15		0				196	10		1				11	8			1
		67	8		1				197	10		1				12	7			1
		79	15		0				198	10		1				13	8			1
		69	15		0				199	15		0				14	8			1
		70	15		0				200	10		1				15	7			1
		17	15			0			71	10		1				16	9			1
		18	9			1			72	5		1				102	15				0
		19	9			1			73	15		0				103	15				0
		20	15			0			74	8		1				104	15				0
		21	9			1			75	15		0				3	15				0
		22	8			1			76	10		1				4	15				0

## Sheet: Figure 4
SC-10	Days pi	MRU25010-30												ZH548						MRU2687-3
	3	5460000000000	2220000000	Neg	18000000	15500000	1550000000000	16600000000	342000000000	268000000000	253000000000	3320000000	Neg	Neg	10400000000	3910000000	Neg	605000000	608000000	99000000	30400000	34200000	292000000000	42200000	26600000	Neg	Neg	233000000000	Neg	Neg	Neg
	4 to 6		167000000	2890000000	5040000000			921000000000				27300000000	234000000	Neg	192000000	1150000000	204000000	153000000	224000000	38900000	127000000	Neg	670000000	1980000000	Neg	Neg	Neg	19500000000	Neg	Neg	Neg
	7 to 10		Neg		734000000								112000000	Neg	163000000	194000000	Neg	Neg		Neg	Neg	Neg	Neg	Neg	Neg	Neg	Neg	133000000	29800000	Neg	Neg
SC-1000	Days pi	MRU25010-30												ZH548						MRU2687-3
	3	20100000000	4060000000000	15000000000000	Neg	3660000000000	3340000000000		2060000000000			457000000000		1180000000	2090000000	1490000000	288000000	1380000000	31400000000	2960000000	206000000000	193000000	67800000000	1560000000	11600000000	41000000000	394000000000	Neg	50600000000	Neg	7060000000
	4 to 6	11900000000			Neg							2140000000000		146000000	Neg	122000000	184000000	84300000	112000000	68100000	15400000000	Neg	123000000	56600000	60200000	179000000	1120000000000	Neg	575000000	Neg	529000000
	7 to 10	Neg			Neg									Neg	Neg			Neg	11500000	Neg			104000000	Neg	Neg	Neg		Neg	17200000	Neg	Neg
IN-1000	Days pi	MRU25010-30												ZH548						MRU2687-3
	3	Neg	19300000	Neg	21100000	58600000	3300000000000	44400000000	561000000	13300000000	325000000	227000000	615000000000	142000000	146000000	91100000	1650000000	249000000	Neg	138000000	28500000	20100000	55000000	11300000000	2580000000	Neg	1910000000	Neg	104000000	Neg	11900000000
	4 to 6	4190000000	13200000000	627000000		290000000		2300000000000	3180000000000	1640000000000	2210000000000	209000000		145000000	130000000	Neg	Neg	138000000	141000000	Neg	73500000	71300000	Neg	11600000000	57700000	260000000	153000000	1220000000	140000000	260000000	110000000
	7 to 10		691000000	Neg		430000000						224000000		Neg	Neg	Neg	Neg			Neg	Neg		Neg	913000000	Neg	Neg		Neg	23300000	Neg

## Sheet: Figure 5
			Mice	E	Euthanised
				S	Survived
				xxx	day pi
				_yyy	mouse number
Viral RNA copy number per g	SC-10		MRU25010-30												MRU2687-3												ZH548
		Mice		E11_142		E11_144			E4_41				E6_45	S15_46	S15_189	S15_190	S15_191	E9_192	S15_193	S15_194	S15_78	S15_66	E8_67	S15_79	S15_69	S15_70	S15_17	E9_18	E9_19	S15_20	E9_21
		Liver		472000000		545000000			44000000000				1080000000000	137000000	Neg	Neg	Neg	Neg	523000000	Neg	Neg	Neg	1460000000	Neg	Neg	Neg	288000000	1950000000	1310000000	Neg	1020000000
		Brain		58800000000		80000000000			5030000000				833000000	Neg	Neg	Neg	Neg	3160000000	1940000000	Neg	Neg	Neg	24500000000	Neg	Neg	Neg	261000000	91100000000	3440000000000	179000000	81000000000
	SC-1000		MRU25010-30												MRU2687-3												ZH548
		Mice				S15_150							E4_51		S15_195			E10_198	S15_199	E10_200	E10_71	E5_72	S15_73	E8_74	S15_75	E10_76	E14_23	E11_77			E9_27	E8_28
		Liver				Neg							152000000000		976000000			Neg	Neg	2260000000	1310000000	237000000000	Neg	1720000000	Neg	511000000	Neg	Neg			467000000	3370000000
		Brain				Neg							1330000000		223000000			29400000000	Neg	67300000000	15500000000	1310000000	Neg	952000000000	Neg	103000000000	314000000	15300000000			1160000000000	7340000000
	IN-1000		MRU25010-30												MRU2687-3												ZH548
		Mice		E8_136	S15_137		E8_139		E4_35	E5_36	E4_37	E5_38	E7_39		S15_183	E15_184		E8_186	E9_187	E10_188	S15_59		E12_61	E11_62	S15_63		E8_11	E7_12	E8_13	E8_14
		Liver		7480000000	Neg		898000000000		100000000000	545000000000	119000000000	48400000000	17800000000		Neg	2570000000		Neg	11400000000	Neg	Neg		Neg	Neg	Neg		44700000000	4170000000	1220000000	2110000000
		Brain		10700000000	Neg		6920000000000		2730000000	1640000000	4780000000	141000000	2050000000000		429000000	7930000000		937000000000	54800000000	1310000000	Neg		71600000000	68200000000	Neg		26300000000000	67900000000	22900000000000	3000000000000
Viral load PFU per g	SC-10		MRU-25010												MRU-2687												ZH548
		Mice		E11_142		E11_144			E4_41				E6_45	S15_46	S15_189	S15_190	S15_191	E9_192	S15_193	S15_194	S15_78	S15_66	E8_67	S15_79	S15_69	S15_70	S15_17	E9_18	E9_19	S15_20	E9_21
		Liver		Neg		Neg			254000				432000	Neg					Neg				Neg				Neg	Neg	37000		Neg
		Brain		7480000		244000000			4210				Neg					83200000	15200				19700000				Neg	400000	218000000	100	370000000
	SC-1000		MRU-25010												MRU-2687												ZH548
		Mice				S15_150							E4_51		S15_195			E10_198	S15_199	E10_200	E10_71	E5_72	S15_73	E8_74	S15_75	E10_76	E14_23	E11_77			E9_27	E8_28
		Liver											1230000		Neg					8000	Neg	84900		Neg		Neg					21500	9520
		Brain											2222.22		Neg			22200000		27500000	1480000	Neg		32400000		12500000	742000	17800000			1160000000	50500000
	IN-1000		MRU-25010												MRU-2687												ZH548
		Mice		E8_136	S15_137		E8_139		E4_35	E5_36	E4_37	E5_38	E7_39		S15_183	E15_184		E8_186	E9_187	E10_188	S15_59		E12_61	E11_62	S15_63		E8_11	E7_12	E8_13	E8_14
		Liver		Neg			32300		912000	1260000	141000	306000	Neg			Neg			645								129000	4650	Neg	24600
		Brain		45300000			221000000		1250	Neg	Neg	Neg	353000000		Neg	1020000		383000000	228000000	42500000			909.091	145000000			452000000	350000000	70600000	785000000

## Sheet: Figure 6
	SC_1000
		MRU25010-30			MRU2687-3			ZH548
	1	Neg	Neg	Neg	x	x	x	x	x	x
	2	Neg	1220000000	114000000	x	x	x	74700000	139000000	Neg
	3	3270000000	1100000000000	825000000000	Neg	5990000000	4820000000	Neg	Neg	377000000
	6	x	x	x	D	Neg	Neg	Neg	67500000	60600000
	1	Neg	Neg	Neg	x	x	x	x	x	x
	2	Neg	188000000	719000000	x	x	x	382000000	786000000	849000000
	3	8820000000	24200000000	8650000000000	0	399000000000	190000000000	0	875000000	578000000
	6	x	x	x	D	2440000000	Neg	0	0	1020000000
	1	Neg	Neg	207000000	x	x	x	x	x	x
	2	Neg	1810000000	1050000000	x	x	x	Neg	Neg	Neg
	3	Neg	402000000	100000000	Neg	Neg	Neg	Neg	Neg	Neg
	6	x	x	x	D	Neg	Neg	Neg	45000000000	1040000000
	IN_1000
		MRU25010-30			MRU2687-3			ZH548
	1	Neg	Neg	Neg	x	x	x	x	x	x
	2	Neg	Neg	Neg	x	x	x	Neg	Neg	Neg
	3	Neg	Neg	378000000	65500000	621000000	Neg	222000000	63900000	Neg
	6	x	x	x	400000000	985000000	58300000	Neg	96200000	126000000
	1	Neg	Neg	Neg	x	x	x	x	x	x
	2	Neg	Neg	Neg	x	x	x	Neg	Neg	Neg
	3	215000000	Neg	1580000000	Neg	1410000000	Neg	1300000000	22300000000	Neg
	6	x	x	x	33100000000	11300000000	1310000000	714000000	1100000000	1580000000
	1	Neg	777000000	Neg	x	x	x	x	x	x
	2	1770000000	1400000000	2510000000	x	x	x	Neg	Neg	Neg
	3	Neg	Neg	510000000	Neg	Neg	Neg	Neg	Neg	Neg
	6	x	x	x	36200000000	2900000000	Neg	Neg	Neg	57900000000

## Sheet: Figure S5
Percentage	Days	MRU25010-30 IN-1000												MRU25010-30 SC-10												MRU25010-30 SC1000
	0	100	100	100	100	100	100	100	100	100	100	100	100	100	100	100	100	100	100	100	100	100	100	100	100	100	100	100	100	100	100	100	100	100	100	100	100
	1	103.43	105.5	104.12	103.17	100	104.25	101.1	103.61	101.18	102.14	107.18	102.78	100.51	99.11	103.86	98.1	104.41	102.3	103.35	98.95	101.76	103.37	98.93	100.53	99.03	97.79	101.99	95.19	103.37	96.83	100.54	99.48	101.17	101.65	96.41	100.59
	2	103.92	105.5	102.58	99.55	99.1	103.77	96.7	104.82	102.96	102.14	104.97	105	99.49	100	103.86	98.58	105.88	102.3	102.23	97.37	98.24	98.88	96.26	99.47	102.42	100.44	102.99	98.08	103.85	94.5	98.37	96.86	100.58	95.05	101.8	107.06
	3	104.9	106.42	103.09	101.81	96.83	96.7	101.1	102.41	101.18	101.6	103.87	107.22	103.06	94.67	104.35	100	103.92	101.84	100.56	97.89	102.35	98.88	97.86	98.94		99.56			100.96		95.11	96.86	95.91	98.9	92.22	94.12
	4	91.67	100.46	92.78	98.19	96.83		101.1	100.6	102.37	100.53	103.31		92.86				96.57	99.54		92.11	102.35	110.67	91.98						92.79		88.59			99.45
	5		93.12		89.59	97.74		101.65	100	105.33	91.98	103.31						96.08	101.84		96.32	102.35	102.81	90.91								88.04			101.1
	6					93.67		100.55	103.61	100.59		103.31						86.27	99.54		100	108.82	114.61									89.13			100.55
	7					77.83		87.91	96.39	99.41		95.03							102.76		98.95	97.65	105.62									88.59			104.95
	8								82.53	102.37		87.85							100.46		100.53		114.61									79.89			100.55
	9									104.73									105.53		98.42		106.18												103.3
	10									103.55									104.15		86.32		93.26												102.75
	11									96.45									105.99		80		81.46												101.65
	12									103.55									105.07																103.3
	13									104.73									108.76																100.55
	14									109.47									106.91																102.75
	15									105.33									108.29																102.2
	Days	MRU2687-3 IN-1000												MRU2687-3 SC-10												MRU2687-3 SC1000
	0	100	100	100	100	100	100	100	100	100	100	100	100	100	100	100	100	100	100	100	100	100	100	100	100	100	100	100	100	100	100	100	100	100	100	100	100
	1	95.91	101.82	102.08	107.1	101.27	98.84	101.4	99.12	100.85	103.13	106.34	102.53	99.45	100	100.55	98.1	94.89	101.6	101.94	101.85	99.54	101.9	99.56	98.2	101.03	99.43	102.21	102.48	103.85	98.05	100.95	100.46	102.74	102.88	98.97	105.36
	2	104.68	102.42	104.69	110.65	101.91	102.91	98.13	100.88	100.43	102.23	106.34	101.01	107.14	109.82	107.73	104.43	101.14	106.38	103.88	101.85	103.24	103.33	101.32	100	104.64	106.86	107.18	109.94	104.95	103.9	105.71	101.84	101.37	105.29	101.03	103.57
	3	104.09	103.03	102.08	100	103.18	101.74	100	99.56	100	102.68	104.39	101.52	108.24	106.13	109.39	101.27	102.84	105.32	100.49	100.93	98.15	100.95	99.12	96.85	103.09	104.57	107.73	104.97	106.04	103.25	104.29	96.77	103.65	102.88	102.56	102.68
	4	103.51	107.88	106.25	107.1	97.45	102.33	99.07	98.68	100.85	102.68	102.44	95.96	105.49	106.75	108.29	92.41	100.57	102.66	96.6	98.61	88.89	100.95	99.56	96.85	104.12	95.43	105.52	98.14	101.65	103.25	95.71	84.79	102.28	94.23	97.44	95.09
	5	107.02	108.48	106.25	110.65	93.63	104.65	99.07	101.32	100.85	102.68	103.9	98.99	107.14	107.98	104.97	94.94	100	106.38	98.06	100	86.11	96.19	98.68	96.4	104.12	94.29	107.73	103.11	105.49	102.6	99.52	83.41	102.74	101.44	97.95	100
	6	103.51	97.58	99.48	108.28	89.81	100	99.53	100.44	101.7	102.23	105.85	99.49	108.79	110.43	108.29	96.84	103.41	112.77	100	102.31	83.33	100.95	102.19	98.65	105.15	96.57	108.29	103.73	104.4	105.19	101.43		103.2	99.52	98.97	100.45
	7	102.34	107.88	100	110.65	88.54	104.07	100	98.68	102.98	101.79	100.98	101.52	108.79	107.36	107.73	101.27	104.55	111.7	100.49	101.39	79.63	100.48	89.91	97.75	101.55	97.14	107.18	104.97	104.4	105.84	94.76		105.02	93.75	102.56	100
	8	106.43	107.88		109.47	84.08	97.09	100.47		103.83	104.02	104.88	93.43	104.95	106.13	108.29	89.24	106.25	110.64	98.54	101.39	72.22	101.43	98.25	98.2	100.52	96	94.48	99.38	106.59	92.21	89.52		101.83	81.25	98.46	87.5
	9	104.68	116.97			73.25	90.12	100.47		102.55	95.54	103.9		102.2	106.75	107.73	77.85	107.39	112.23	100.49	100.93		102.38	100	96.4	93.3	82.29	83.98	85.09	102.2	85.06	85.24		99.09		98.97	79.91
	10	99.42	104.85				80.81	104.21		91.91	100	104.39		102.2	106.75	105.52		102.84	108.51	100.49	101.39		104.29	100.44	96.85	93.81			78.26	103.85	74.03	76.19		102.74		101.03	73.66
	11	97.08	95.15					101.87		82.98	95.09	100.98		105.49	107.36	103.31		102.27	110.64	100.97	101.85		106.19	101.75	98.65	93.3				100				105.02		101.54
	12	99.42	89.09					97.66		70.21		100.98		101.65	106.13	103.87		97.73	108.51	94.17	100.93		102.86	98.25	96.4	90.21				96.15				99.09		97.44
	13	101.17	81.21					100.93				105.37		107.14	104.91	108.84		93.18	109.04	100.49	103.7		104.29	102.63	99.1	96.39				108.24				104.11		101.03
	14	101.75	73.94					100.93				103.9		95.6	105.52	109.94		90.91	112.23	99.51	100.93		101.9	99.56	96.85	101.03				109.34				102.74		97.44
	15	101.75	67.88					100.93				103.9		106.04	107.98	108.84		94.89	111.17	100.97	100.46		101.9	101.32	97.75	96.39				105.49				103.65		100
	Days	ZH548 IN-1000												ZH548 SC-10												ZH548 SC1000
	0							100	100	100	100	100	100							100	100	100	100	100	100							100	100	100	100	100	100
	1							94.09	101.65	103.87	103	104.8	103.52							103.64	101.03	100	103.24	103.33	102.97							104.37	101.36	100.49	100	104.15	97.9
	2							91.82	97.25	103.87	101.5	101.75	101.01							97.27	102.58	97.52	101.85	101.9	97.52							103.88	103.18	100.98	103.06	103.63	100
	3							92.73	97.25	104.42	104	102.18	100							101.82	102.06	97.03	101.39	102.38	99.01							105.83	102.73	103.43	104.37	103.63	101.68
	4							91.36	93.96	104.97	101.5	101.75	100							99.55	99.48	94.55	99.54	99.52	98.02							101.94	103.18	102.94	104.8	101.04	92.86
	5							93.18	93.41	107.18	104	102.62	102.51							102.27	102.06	94.06	101.39	103.33	98.02							103.88	102.73	104.41	107.42	101.55	93.7
	6							91.82	91.21	107.18	100	88.21	101.01							100	100.52	92.57	104.17	100	95.54							103.88	101.82	100.98	109.61	105.18	97.9
	7							88.18	81.87	107.18	96		102.01							101.36	99.48	95.05	106.48	107.62	95.54							105.83	104.55	101.96	108.73	105.18	94.96
	8							75.45		81.22	90.5		94.47							104.55	115.98	95.54	101.85	96.67								109.71	106.36	94.61		94.82	86.13
	9																			104.55	85.05	84.65	106.48	88.1								106.8	100.91			86.53
	10																			103.64			104.63									104.85	94.09
	11																			102.27			109.72									98.54	83.18
	12																			100.91			103.24									90.29
	13																			102.73			106.94									87.38
	14																			102.73			105.09									80.1
	15																			104.09			106.48

## Sheet: Figure S6
	SC-10										SC-1000										IN-1000
	IGM					IGG					IGM					IGG					IGM					IGG
		Positive	Negative	Dead			Positive	Negative	Dead			Positive	Negative	Dead			Positive	Negative	Dead			Positive	Negative	Dead			Positive	Negative	Dead
MRU25010-30	D3	0	12	0		D3	0	12	0		D3	0	8	4		D3	0	12	4		D3	0	12	0		D3	0	12	0
	D4-6	3	1	8		D4-6	0	4	8		D4-6	1	2	9		D4-6	0	3	9		D4-6	4	5	3		D4-6	0	9	3
	D7-10	3	0	9		D7-10	2	1	9		D7-10	1	0	11		D7-10	0	1	11		D7-10	4	0	8		D7-10	1	3	8
	D11-15	3	0	9		D11-15	3	0	9		D11-15	1	0	11		D11-15	1	0	11		D11-15	1	0	11		D11-15	1	0	11
MRU2687-3	D3	0	12	0		D3	0	12	0		D3	0	12	0		D3	0	12	0		D3	0	12	0		D3	0	12	0
	D4-6	3	9	0		D4-6	0	12	0		D4-6	10	2	0		D4-6	0	12	0		D4-6	11	1	0		D4-6	0	12	0
	D7-10	6	6	0		D7-10	2	10	0		D7-10	8	1	3		D7-10	6	3	3		D7-10	9	0	3		D7-10	7	2	3
	D11-15	5	5	2		D11-15	4	6	2		D11-15	3	1	8		D11-15	3	1	8		D11-15	6	0	6		D11-15	6	0	6
ZH548	D3	0	6	0		D3	0	6	0		D3	0	6	0		D3	0	6	0		D3	0	6	0		D3	0	6	0
	D4-6	5	1	0		D4-6	0	6	0		D4-6	6	0	0		D4-6	0	6	0		D4-6	6	0	0		D4-6	0	6	0
	D7-10	5	0	1		D7-10	3	2	1		D7-10	4	0	2		D7-10	3	1	2		D7-10	4	0	2		D7-10	2	2	2
	D11-15	2	0	4		D11-15	2	0	4		D11-15	2	0	4		D11-15	2	0	4		D11-15	0	0	6		D11-15	0	0	6
